# Supplementary material for: A Novel Spectrophotometric Method for Determination of Percarbonate by Using N, N-Diethyl-P-Phenylenediamine as an Indicator and Its Application in Activated Percarbonate Degradation of Ibuprofen
Source: Molecules. 2023 Nov 23;28(23):7732. doi: 10.3390/molecules28237732 (PMC10708432; doi:10.3390/molecules28237732)
Supplement: Supplementary file 1 [file molecules-28-07732-s001.zip]

Archive with 1 entries (1 files):
- molecules-2727530-supplementary.pdf
